# Supplementary material for: Oxytropis shennongjiaensis (Fabaceae), a new species from Hubei, Central China
Source: PhytoKeys. 2020 Jun 4;149:117–28. doi: 10.3897/phytokeys.149.49533 (PMC7289898; doi:10.3897/phytokeys.149.49533)
Supplement: XML Treatment for Oxytropis shennongjiaensis [file phytokeys.149.49533-treatment1.xml]

<!DOCTYPE tp:taxon-treatment
  PUBLIC "-//TaxonX//DTD Taxonomic Treatment Publishing DTD v0 20100105//EN" "tax-treatment-NSO.dtd">
<tp:taxon-treatment xmlns:tp="http://www.plazi.org/taxpub"><tp:treatment-meta><kwd-group><label>Taxon classification</label><kwd><named-content xmlns:xlink="http://www.w3.org/1999/xlink" content-type="kingdom">Plantae</named-content></kwd><kwd><named-content xmlns:xlink="http://www.w3.org/1999/xlink" content-type="order">Fabales</named-content></kwd><kwd><named-content xmlns:xlink="http://www.w3.org/1999/xlink" content-type="family">Fabaceae</named-content></kwd></kwd-group><mixed-citation publication-type="journal"><person-group><name><surname>Chen</surname><given-names>Jun-Tong</given-names></name><name><surname>Zhang</surname><given-names>Dai-Gui</given-names></name><name><surname>Lv</surname><given-names>Zhen-Yu</given-names></name><name><surname>Huang</surname><given-names>Xian-Han</given-names></name><name><surname>Liu</surname><given-names>Peng-Ju</given-names></name><name><surname>Yang</surname><given-names>Jia-Ning</given-names></name><name><surname>Yang</surname><given-names>Jing-Yuan</given-names></name><name><surname>Tojibaev</surname><given-names>Komiljon</given-names></name><name><surname>Deng</surname><given-names>Tao</given-names></name><name><surname>Sun</surname><given-names>Hang</given-names></name></person-group><article-title><italic><tp:taxon-name><tp:taxon-name-part taxon-name-part-type="genus" reg="Oxytropis">Oxytropis</tp:taxon-name-part> <tp:taxon-name-part taxon-name-part-type="species" reg="shennongjiaensis">shennongjiaensis</tp:taxon-name-part></tp:taxon-name></italic> (<tp:taxon-name><tp:taxon-name-part taxon-name-part-type="family">Fabaceae</tp:taxon-name-part></tp:taxon-name>), a new species from Hubei, Central China</article-title><source>PhytoKeys</source><day>04</day><month>6</month><year>2020</year><volume>149</volume><fpage>117</fpage><lpage>128</lpage><pub-id pub-id-type="doi">10.3897/phytokeys.149.49533</pub-id></mixed-citation></tp:treatment-meta><tp:nomenclature><tp:taxon-name><object-id xmlns:xlink="http://www.w3.org/1999/xlink" content-type="arpha" xlink:type="simple">1839F096-BFB7-5EC1-AC8A-D52B88F9D469</object-id>
              <tp:taxon-name-part taxon-name-part-type="genus" reg="Oxytropis">Oxytropis</tp:taxon-name-part>
              <tp:taxon-name-part taxon-name-part-type="species" reg="shennongjiaensis">shennongjiaensis</tp:taxon-name-part>
              <object-id xmlns:xlink="http://www.w3.org/1999/xlink" content-type="ipni" xlink:type="simple">urn:lsid:ipni.org:names:77209856-1</object-id>
            </tp:taxon-name><tp:taxon-authority>D.G. Zhang, J.T. Chen, T. Deng &amp; H. Sun</tp:taxon-authority><tp:taxon-status xmlns:xlink="http://www.w3.org/1999/xlink" xlink:type="simple">sp. nov.</tp:taxon-status><xref ref-type="fig" rid="F1">Figures 1</xref><xref ref-type="fig" rid="F2">, 2</xref><xref ref-type="fig" rid="F3">, 3</xref></tp:nomenclature><tp:treatment-sec sec-type="material" id="SECID0EWKAE"><title>Type.</title><p>China. Hubei: Shennongjia National Park, <named-content xmlns:xlink="http://www.w3.org/1999/xlink" content-type="dwc:verbatimCoordinates" xlink:type="simple"><named-content content-type="geo-json" specific-use="{&#34;type&#34;:&#34;Point&#34;,&#34;coordinates&#34;:[110.266761,31.444433]}" id="NCID0E6KAE" xlink:type="simple">31°26'39.96"N, 110°16'00.34"E</named-content></named-content>, 2880 m elev., 9 June 2019, <italic>D.G. Zhang</italic> &amp; <italic>Q. Liu</italic> 19060901 (holo: KUN barcode 1347953!; iso: JIU!).</p></tp:treatment-sec><tp:treatment-sec sec-type="diagnosis" id="SECID0EILAE"><title>Diagnosis.</title><p>Compared with the published species of <italic><tp:taxon-name><tp:taxon-name-part taxon-name-part-type="genus" reg="Oxytropis">Oxytropis</tp:taxon-name-part></tp:taxon-name></italic> in China, <italic><tp:taxon-name><tp:taxon-name-part taxon-name-part-type="genus" reg="Oxytropis">O.</tp:taxon-name-part> <tp:taxon-name-part taxon-name-part-type="species" reg="shennongjiaensis">shennongjiaensis</tp:taxon-name-part></tp:taxon-name></italic> appears to be closely similar to <italic><tp:taxon-name><tp:taxon-name-part taxon-name-part-type="genus" reg="Oxytropis">O.</tp:taxon-name-part> <tp:taxon-name-part taxon-name-part-type="species" reg="sitaipaiensis">sitaipaiensis</tp:taxon-name-part></tp:taxon-name></italic>, from which it can be distinguished by its stems with less conspicuous internodes and 5–15 mm internodes (stems with two or more conspicuous internodes in <italic><tp:taxon-name><tp:taxon-name-part taxon-name-part-type="genus" reg="Oxytropis">O.</tp:taxon-name-part> <tp:taxon-name-part taxon-name-part-type="species" reg="sitaipaiensis">sitaipaiensis</tp:taxon-name-part></tp:taxon-name></italic>); stipules ovate, 7–10 mm long, herbaceous (stipules narrowly triangular, 3–5 mm long, membranous in <italic><tp:taxon-name><tp:taxon-name-part taxon-name-part-type="genus" reg="Oxytropis">O.</tp:taxon-name-part> <tp:taxon-name-part taxon-name-part-type="species" reg="sitaipaiensis">sitaipaiensis</tp:taxon-name-part></tp:taxon-name></italic>); bracts ovate, 6–8 mm long (bracts subulate, ca. 2 mm long in <italic><tp:taxon-name><tp:taxon-name-part taxon-name-part-type="genus" reg="Oxytropis">O.</tp:taxon-name-part> <tp:taxon-name-part taxon-name-part-type="species" reg="sitaipaiensis">sitaipaiensis</tp:taxon-name-part></tp:taxon-name></italic>); calyx 9–11 × 2–4 mm (calyx ca. 4 × 3 mm in <italic><tp:taxon-name><tp:taxon-name-part taxon-name-part-type="genus" reg="Oxytropis">O.</tp:taxon-name-part> <tp:taxon-name-part taxon-name-part-type="species" reg="sitaipaiensis">sitaipaiensis</tp:taxon-name-part></tp:taxon-name></italic>); pale yellow to white corolla; beak 3 mm long (purplish corolla; beak ca. 1.5 mm long in <italic><tp:taxon-name><tp:taxon-name-part taxon-name-part-type="genus" reg="Oxytropis">O.</tp:taxon-name-part> <tp:taxon-name-part taxon-name-part-type="species" reg="sitaipaiensis">sitaipaiensis</tp:taxon-name-part></tp:taxon-name></italic>). Table <xref ref-type="table" rid="T1">1</xref> provides detailed morphological comparisons with similar species.</p><fig id="F1" position="float" orientation="portrait"><object-id xmlns:xlink="http://www.w3.org/1999/xlink" content-type="doi" xlink:type="simple">10.3897/phytokeys.149.49533.figure1</object-id><object-id xmlns:xlink="http://www.w3.org/1999/xlink" content-type="arpha" xlink:type="simple">ABB70F5A-97C9-5CDA-A38A-6B47D9516754</object-id><label>Figure 1.</label><caption><p>Photograph of the holotype of <italic><tp:taxon-name><tp:taxon-name-part taxon-name-part-type="genus" reg="Oxytropis">Oxytropis</tp:taxon-name-part> <tp:taxon-name-part taxon-name-part-type="species" reg="shennongjiaensis">shennongjiaensis</tp:taxon-name-part></tp:taxon-name></italic> D.G. Zhang, J.T. Chen, T. Deng &amp; H. Sun (KUN barcode 1347953).</p></caption><graphic xmlns:xlink="http://www.w3.org/1999/xlink" xlink:href="phytokeys-149-117-g001.jpg" position="float" orientation="portrait" xlink:type="simple" id="oo_418126.jpg"><uri content-type="original_file" xlink:type="simple">https://binary.pensoft.net/fig/418126</uri></graphic></fig></tp:treatment-sec><tp:treatment-sec sec-type="description" id="SECID0E5OAE"><title>Description.</title><p>Perennial herbs, 10–15 cm tall. Yellowish-brown, cylindrical roots, up to 25 cm long, with lateral roots. Caulescent from a multi-headed caudex, slightly subterranean sometimes rhizomatous. Stems sprawling, 3–15 cm long, basally with persistent stipules; nodes of stems slightly swollen; internodes 5–15 mm long, invested with sparse, white trichomes. Leaves (4–) 6–9 (–11) cm long, 13–17 (–19)-foliolate; leaflets ovate, 5–11 × 2–4 mm, apex acuminate, with sparse, subappressed white trichomes, abaxially mid-vein slightly raised (obvious after drying), with denser trichomes along vein; dark purplish-red or green rachis, with sparse white trichomes; stipules ovate, 7–10 × 3–4 mm, herbaceous, basally connate, apex acuminate, abaxially sparsely hairy with white trichomes, adaxially glabrous, margins scarious, ciliate with black and white trichomes. Racemes rather lax, 3–6-flowered; peduncles 2.5–4.5 cm long, erect, villous, with white trichomes, sparsely intermixed with black trichomes below, with densely black trichomes above. Bracts ovate, 6–8 × 2–3 mm, membranous, with sparse, dark brown trichomes intermixed with white trichomes abaxially. Calyx campanulate, 9–11 × 2–4 mm, with dark brown trichomes sparsely intermixed with white trichomes outside; lobes subulate, 4–5 mm long, as long as or sometimes slightly shorter than tube. Pale yellow to white corolla; standard 16–18 mm long, lamina broadly ovate, 12–13 × 10–11 mm, apex emarginate to 2-lobed, margins slightly undulated entire or with irregular repand teeth; wings 12–15 mm, lamina obovate, 7 × 4 mm long, apex obtuse, claw 4–5 mm long; keel 15 mm long, beak 3 mm long. Ovary linear, with dense white trichomes. Legumes stipitate (stipe 5–7 mm long), oblong-ellipsoid, 20–25 × 5–7 mm, erect, inflated and slightly flattened, with sparsely white trichomes, beak 3–5 mm long.</p><fig id="F2" position="float" orientation="portrait"><object-id xmlns:xlink="http://www.w3.org/1999/xlink" content-type="doi" xlink:type="simple">10.3897/phytokeys.149.49533.figure2</object-id><object-id xmlns:xlink="http://www.w3.org/1999/xlink" content-type="arpha" xlink:type="simple">36C1070B-1D42-5253-9187-27C9A7274DFF</object-id><label>Figure 2.</label><caption><p><italic><tp:taxon-name><tp:taxon-name-part taxon-name-part-type="genus" reg="Oxytropis">Oxytropis</tp:taxon-name-part> <tp:taxon-name-part taxon-name-part-type="species" reg="shennongjiaensis">shennongjiaensis</tp:taxon-name-part></tp:taxon-name></italic> D.G. Zhang, J.T. Chen, T. Deng &amp; H. Sun <bold>A, B</bold> plant showing flowering branch and leaves <bold>C</bold> bract <bold>D</bold> calyx <bold>E–F</bold> wing <bold>G–H</bold> standard (view from inside) <bold>I</bold> keel <bold>J</bold> ovary <bold>K</bold> legume <bold>L</bold> stipules. (Drawn based on the holotype of D.G. Zhang &amp; Q. Liu 19060901 by J. N. Yang).</p></caption><graphic xmlns:xlink="http://www.w3.org/1999/xlink" xlink:href="phytokeys-149-117-g002.jpg" position="float" orientation="portrait" xlink:type="simple" id="oo_418127.jpg"><uri content-type="original_file" xlink:type="simple">https://binary.pensoft.net/fig/418127</uri></graphic></fig></tp:treatment-sec><tp:treatment-sec sec-type="phenology" id="SECID0ENQAE"><title>Phenology.</title><p>Flowering from May–June and fruiting from July–August.</p></tp:treatment-sec><tp:treatment-sec sec-type="etymology" id="SECID0ESQAE"><title>Etymology.</title><p>The specific epithet refers to the Shennongjia National Park to which the species is endemic. The Chinese name is 神农架棘豆, shén nóng jià jí dòu in Chinese phonetic transcription.</p><fig id="F3" position="float" orientation="portrait"><object-id xmlns:xlink="http://www.w3.org/1999/xlink" content-type="doi" xlink:type="simple">10.3897/phytokeys.149.49533.figure3</object-id><object-id xmlns:xlink="http://www.w3.org/1999/xlink" content-type="arpha" xlink:type="simple">2B4CF93D-7532-5173-A1CD-7841D251129D</object-id><label>Figure 3.</label><caption><p><italic><tp:taxon-name><tp:taxon-name-part taxon-name-part-type="genus" reg="Oxytropis">Oxytropis</tp:taxon-name-part> <tp:taxon-name-part taxon-name-part-type="species" reg="shennongjiaensis">shennongjiaensis</tp:taxon-name-part></tp:taxon-name></italic> D.G. Zhang, J.T. Chen, T. Deng &amp; H. Sun <bold>A, B</bold> habitat <bold>C</bold> root <bold>D, E</bold> flowering branch and leaves <bold>F</bold> raceme (close-up) <bold>G, H</bold> floral parts (showing calyx, standard, wings, keel and stamens) <bold>I</bold> legume.</p></caption><graphic xmlns:xlink="http://www.w3.org/1999/xlink" xlink:href="phytokeys-149-117-g003.jpg" position="float" orientation="portrait" xlink:type="simple" id="oo_418128.jpg"><uri content-type="original_file" xlink:type="simple">https://binary.pensoft.net/fig/418128</uri></graphic></fig></tp:treatment-sec><tp:treatment-sec sec-type="distribution" id="SECID0E2RAE"><title>Distribution and habitat.</title><p>The new species is currently known only from the Shennongjia National Park (Figure <xref ref-type="fig" rid="F4">4</xref>), Hubei, China, at an elevation of 2,880 m. It grows in barren rock crevices at the top of a mountain together with <italic><tp:taxon-name><tp:taxon-name-part taxon-name-part-type="genus" reg="Polygonum">Polygonum</tp:taxon-name-part> <tp:taxon-name-part taxon-name-part-type="species" reg="macrophyllum">macrophyllum</tp:taxon-name-part></tp:taxon-name></italic> D.Don (<tp:taxon-name><tp:taxon-name-part taxon-name-part-type="family">Polygonaceae</tp:taxon-name-part></tp:taxon-name>), <italic><tp:taxon-name><tp:taxon-name-part taxon-name-part-type="genus" reg="Primula">Primula</tp:taxon-name-part></tp:taxon-name></italic> sp. (<tp:taxon-name><tp:taxon-name-part taxon-name-part-type="family">Primulaceae</tp:taxon-name-part></tp:taxon-name>), <italic><tp:taxon-name><tp:taxon-name-part taxon-name-part-type="genus" reg="Carex">Carex</tp:taxon-name-part></tp:taxon-name></italic> sp. (<tp:taxon-name><tp:taxon-name-part taxon-name-part-type="family">Cyperaceae</tp:taxon-name-part></tp:taxon-name>), <italic><tp:taxon-name><tp:taxon-name-part taxon-name-part-type="genus" reg="Chrysanthemum">Chrysanthemum</tp:taxon-name-part> <tp:taxon-name-part taxon-name-part-type="species" reg="oreastrum">oreastrum</tp:taxon-name-part></tp:taxon-name></italic> Hance (<tp:taxon-name><tp:taxon-name-part taxon-name-part-type="family">Asteraceae</tp:taxon-name-part></tp:taxon-name>), <italic><tp:taxon-name><tp:taxon-name-part taxon-name-part-type="genus" reg="Dracocephalum">Dracocephalum</tp:taxon-name-part> <tp:taxon-name-part taxon-name-part-type="species" reg="rupestre">rupestre</tp:taxon-name-part></tp:taxon-name></italic> Hance (<tp:taxon-name><tp:taxon-name-part taxon-name-part-type="family">Lamiaceae</tp:taxon-name-part></tp:taxon-name>) and <italic><tp:taxon-name><tp:taxon-name-part taxon-name-part-type="genus" reg="Meconopsis">Meconopsis</tp:taxon-name-part> <tp:taxon-name-part taxon-name-part-type="species" reg="quintuplinervia">quintuplinervia</tp:taxon-name-part></tp:taxon-name></italic> Regel (<tp:taxon-name><tp:taxon-name-part taxon-name-part-type="family">Papaveraceae</tp:taxon-name-part></tp:taxon-name>) etc.</p><fig id="F4" position="float" orientation="portrait"><object-id xmlns:xlink="http://www.w3.org/1999/xlink" content-type="doi" xlink:type="simple">10.3897/phytokeys.149.49533.figure4</object-id><object-id xmlns:xlink="http://www.w3.org/1999/xlink" content-type="arpha" xlink:type="simple">4056958E-9ED1-57BE-9748-3FB444E28377</object-id><label>Figure 4.</label><caption><p>Known distribution of <italic><tp:taxon-name><tp:taxon-name-part taxon-name-part-type="genus" reg="Oxytropis">Oxytropis</tp:taxon-name-part> <tp:taxon-name-part taxon-name-part-type="species" reg="shennongjiaensis">shennongjiaensis</tp:taxon-name-part></tp:taxon-name></italic> D.G. Zhang, J.T. Chen, T. Deng &amp; H. Sun (The red dot represents the distribution site).</p></caption><graphic xmlns:xlink="http://www.w3.org/1999/xlink" xlink:href="phytokeys-149-117-g004.jpg" position="float" orientation="portrait" xlink:type="simple" id="oo_418129.jpg"><uri content-type="original_file" xlink:type="simple">https://binary.pensoft.net/fig/418129</uri></graphic></fig></tp:treatment-sec><tp:treatment-sec sec-type="conservation status" id="SECID0EVVAE"><title>Conservation status.</title><p>The new species was only discovered in Jinsiyanya, Shennongjia National Park, from our expeditions during the past few years. About 300 individuals were observed and the extent of occurrence is ca. 50,000 m<sup>2</sup>. The precise conservation status of the population(s) has not been determined, so further explorations are needed to assess its conservation status. Based on available data, the new species is assigned to the category ‘Data Deficient’ (<abbrev xmlns:xlink="http://www.w3.org/1999/xlink" xlink:title="Data Deficient" id="ABBRID0E4VAE" xlink:type="simple">DD</abbrev>) of International Union for Conservation of Nature (<abbrev xmlns:xlink="http://www.w3.org/1999/xlink" content-type="institution" xlink:title="International Union for Conservation of Nature" id="ABBRID0EBWAE" xlink:type="simple">IUCN</abbrev> 2019).</p></tp:treatment-sec><tp:treatment-sec sec-type="Molecular phylogenetic analysis" id="SECID0EGWAE"><title>Molecular phylogenetic analysis.</title><p>Based on the combined datasets (<abbrev xmlns:xlink="http://www.w3.org/1999/xlink" xlink:title="internal transcribed spacers" id="ABBRID0EMWAE" xlink:type="simple">ITS</abbrev>, <italic>trnL–F</italic> and <italic>psbA–trnH</italic>), <abbrev xmlns:xlink="http://www.w3.org/1999/xlink" xlink:title="Bayesian Inference" id="ABBRID0EUWAE" xlink:type="simple">BI</abbrev>, <abbrev xmlns:xlink="http://www.w3.org/1999/xlink" xlink:title="maximum parsimony" id="ABBRID0EYWAE" xlink:type="simple">MP</abbrev> and <abbrev xmlns:xlink="http://www.w3.org/1999/xlink" xlink:title="maximum likelihood" id="ABBRID0E3WAE" xlink:type="simple">ML</abbrev> trees were reconstructed and their topologies are quite similar. The <abbrev xmlns:xlink="http://www.w3.org/1999/xlink" xlink:title="maximum likelihood" id="ABBRID0EAXAE" xlink:type="simple">ML</abbrev> tree is presented in Figure <xref ref-type="fig" rid="F5">5</xref> and shows the posterior probability (<abbrev xmlns:xlink="http://www.w3.org/1999/xlink" xlink:title="posterior probability" id="ABBRID0EIXAE" xlink:type="simple">PP</abbrev>), <abbrev xmlns:xlink="http://www.w3.org/1999/xlink" xlink:title="maximum likelihood" id="ABBRID0EMXAE" xlink:type="simple">ML</abbrev> bootstrap support (<abbrev xmlns:xlink="http://www.w3.org/1999/xlink" xlink:title="maximum likelihood" id="ABBRID0EQXAE" xlink:type="simple">ML</abbrev><abbrev xmlns:xlink="http://www.w3.org/1999/xlink" xlink:title="bootstrap support" id="ABBRID0EUXAE" xlink:type="simple">BS</abbrev>) and <abbrev xmlns:xlink="http://www.w3.org/1999/xlink" xlink:title="maximum parsimony" id="ABBRID0EYXAE" xlink:type="simple">MP</abbrev> bootstrap support (<abbrev xmlns:xlink="http://www.w3.org/1999/xlink" xlink:title="maximum parsimony" id="ABBRID0E3XAE" xlink:type="simple">MP</abbrev><abbrev xmlns:xlink="http://www.w3.org/1999/xlink" xlink:title="bootstrap support" id="ABBRID0EAYAE" xlink:type="simple">BS</abbrev>) values. Our phylogenetic analyses show <italic><tp:taxon-name><tp:taxon-name-part taxon-name-part-type="genus" reg="Oxytropis">Oxytropis</tp:taxon-name-part> <tp:taxon-name-part taxon-name-part-type="species" reg="shennongjiaensis">shennongjiaensis</tp:taxon-name-part></tp:taxon-name></italic> to be nested within a polyphyletic Sect.<tp:taxon-name><tp:taxon-name-part taxon-name-part-type="infraspecific-rank"/><tp:taxon-name-part taxon-name-part-type="section" reg="Mesogaea">Mesogaea</tp:taxon-name-part></tp:taxon-name> Bunge. <italic><tp:taxon-name><tp:taxon-name-part taxon-name-part-type="genus" reg="Oxytropis">O.</tp:taxon-name-part> <tp:taxon-name-part taxon-name-part-type="species" reg="melanocalyx">melanocalyx</tp:taxon-name-part></tp:taxon-name></italic> (Sect.<tp:taxon-name><tp:taxon-name-part taxon-name-part-type="infraspecific-rank"/><tp:taxon-name-part taxon-name-part-type="section" reg="Mesogaea">Mesogaea</tp:taxon-name-part></tp:taxon-name> Bunge) and <italic><tp:taxon-name><tp:taxon-name-part taxon-name-part-type="genus" reg="Oxytropis">O.</tp:taxon-name-part> <tp:taxon-name-part taxon-name-part-type="species" reg="latibracteata">latibracteata</tp:taxon-name-part></tp:taxon-name></italic> (Sect.<tp:taxon-name><tp:taxon-name-part taxon-name-part-type="infraspecific-rank"/><tp:taxon-name-part taxon-name-part-type="section" reg="Oxytropis">Oxytropis</tp:taxon-name-part></tp:taxon-name> Bunge) are shown to be sister to <italic><tp:taxon-name><tp:taxon-name-part taxon-name-part-type="genus" reg="Oxytropis">O.</tp:taxon-name-part> <tp:taxon-name-part taxon-name-part-type="species" reg="shennongjiaensis">shennongjiaensis</tp:taxon-name-part></tp:taxon-name></italic>, with relatively high support (<abbrev xmlns:xlink="http://www.w3.org/1999/xlink" xlink:title="maximum likelihood" id="ABBRID0EI1AE" xlink:type="simple">ML</abbrev>/<abbrev xmlns:xlink="http://www.w3.org/1999/xlink" xlink:title="bootstrap support" id="ABBRID0EM1AE" xlink:type="simple">BS</abbrev> = 75). This new species is shown to be separated from other species and, to some extent, it can be identified as a new species.</p><fig id="F5" position="float" orientation="portrait"><object-id xmlns:xlink="http://www.w3.org/1999/xlink" content-type="doi" xlink:type="simple">10.3897/phytokeys.149.49533.figure5</object-id><object-id xmlns:xlink="http://www.w3.org/1999/xlink" content-type="arpha" xlink:type="simple">FAFE2296-4C9F-580B-BA17-4C784596DB23</object-id><label>Figure 5.</label><caption><p>Maximum likelihood consensus tree of <italic><tp:taxon-name><tp:taxon-name-part taxon-name-part-type="genus" reg="Oxytropis">Oxytropis</tp:taxon-name-part> <tp:taxon-name-part taxon-name-part-type="species" reg="shennongjiaensis">shennongjiaensis</tp:taxon-name-part></tp:taxon-name></italic> and related taxa. Numbers above branches indicate Bayesian posterior probability [<abbrev xmlns:xlink="http://www.w3.org/1999/xlink" xlink:title="posterior probability" id="ABBRID0ED2AE" xlink:type="simple">PP</abbrev>], numbers below branches represent maximum likelihood bootstrap support [<abbrev xmlns:xlink="http://www.w3.org/1999/xlink" xlink:title="maximum likelihood" id="ABBRID0EH2AE" xlink:type="simple">ML</abbrev>/<abbrev xmlns:xlink="http://www.w3.org/1999/xlink" xlink:title="bootstrap support" id="ABBRID0EL2AE" xlink:type="simple">BS</abbrev>] and maximum parsimony bootstrap support [<abbrev xmlns:xlink="http://www.w3.org/1999/xlink" xlink:title="maximum parsimony" id="ABBRID0EP2AE" xlink:type="simple">MP</abbrev>/<abbrev xmlns:xlink="http://www.w3.org/1999/xlink" xlink:title="bootstrap support" id="ABBRID0ET2AE" xlink:type="simple">BS</abbrev>] values. Only bootstrap values &gt; 50% are shown. The new species is shown in bold.</p></caption><graphic xmlns:xlink="http://www.w3.org/1999/xlink" xlink:href="phytokeys-149-117-g005.jpg" position="float" orientation="portrait" xlink:type="simple" id="oo_418130.jpg"><uri content-type="original_file" xlink:type="simple">https://binary.pensoft.net/fig/418130</uri></graphic></fig></tp:treatment-sec><tp:treatment-sec><!--Section generated to contain objects referenced in tp:taxon-treatment.--><table-wrap id="T1" position="float" orientation="portrait"><label>Table 1.</label><caption><p>Morphological comparisons of <italic><tp:taxon-name><tp:taxon-name-part taxon-name-part-type="genus" reg="Oxytropis">Oxytropis</tp:taxon-name-part> <tp:taxon-name-part taxon-name-part-type="species" reg="shennongjiaensis">shennongjiaensis</tp:taxon-name-part></tp:taxon-name></italic> with related species.</p></caption><table id="TID0EYYAE" rules="all"><tbody><tr><td rowspan="1" colspan="1">
                  <bold>Characters</bold>
                </td><td rowspan="1" colspan="1">
                  <bold><italic><tp:taxon-name><tp:taxon-name-part taxon-name-part-type="genus" reg="Oxytropis">O.</tp:taxon-name-part> <tp:taxon-name-part taxon-name-part-type="species" reg="shennongjiaensis">shennongjiaensis</tp:taxon-name-part></tp:taxon-name></italic></bold>
                </td><td rowspan="1" colspan="1">
                  <bold><italic><tp:taxon-name><tp:taxon-name-part taxon-name-part-type="genus" reg="Oxytropis">O.</tp:taxon-name-part> <tp:taxon-name-part taxon-name-part-type="species" reg="sitaipaiensis">sitaipaiensis</tp:taxon-name-part></tp:taxon-name></italic></bold>
                </td><td rowspan="1" colspan="1">
                  <bold><italic><tp:taxon-name><tp:taxon-name-part taxon-name-part-type="genus" reg="Oxytropis">O.</tp:taxon-name-part> <tp:taxon-name-part taxon-name-part-type="species" reg="melanocalyx">melanocalyx</tp:taxon-name-part></tp:taxon-name></italic></bold>
                </td><td rowspan="1" colspan="1">
                  <bold><italic><tp:taxon-name><tp:taxon-name-part taxon-name-part-type="genus" reg="Oxytropis">O.</tp:taxon-name-part> <tp:taxon-name-part taxon-name-part-type="species" reg="kansuensis">kansuensis</tp:taxon-name-part></tp:taxon-name></italic></bold>
                </td></tr><tr><td rowspan="1" colspan="1">
                  <bold>Plant height</bold>
                </td><td rowspan="1" colspan="1">10–15 cm tall</td><td rowspan="1" colspan="1">10–13 cm tall</td><td rowspan="1" colspan="1">5–17 cm tall</td><td rowspan="1" colspan="1">12–40(–60) cm tall</td></tr><tr><td rowspan="1" colspan="1">
                  <bold>Branches</bold>
                </td><td rowspan="1" colspan="1">Stems with less conspicuous internodes, 3–15 cm long.</td><td rowspan="1" colspan="1">Stems with 2 or more conspicuous internodes.</td><td rowspan="1" colspan="1">Stems with (0 or)1–4 conspicuous internodes.</td><td rowspan="1" colspan="1">Stems with (3 or)4 or 5 conspicuous internodes.</td></tr><tr><td rowspan="1" colspan="1">
                  <bold>Stipules</bold>
                </td><td rowspan="1" colspan="1">Stipules ovate, 7–10 mm long, herbaceous and margin scarious.</td><td rowspan="1" colspan="1">Stipules narrowly triangular, 3–5 mm long, membranous.</td><td rowspan="1" colspan="1">Stipules ovate-triangular, herbaceous.</td><td rowspan="1" colspan="1">Stipules narrowly triangular, 5 mm long, herbaceous.</td></tr><tr><td rowspan="1" colspan="1">
                  <bold>Leaves</bold>
                </td><td rowspan="1" colspan="1">Leaves with sparsely subappressed white trichomes.</td><td rowspan="1" colspan="1">Leaves with sparsely white trichomes.</td><td rowspan="1" colspan="1">Leaves with sparse yellow, white and black long trichomes.</td><td rowspan="1" colspan="1">Leaves with glabrescent or sparsely spreading<break/> white villous.</td></tr><tr><td rowspan="1" colspan="1">
                  <bold>Racemes</bold>
                </td><td rowspan="1" colspan="1">Racemes rather lax, 3–6-flowered; peduncle 2.5–4.5 cm long.</td><td rowspan="1" colspan="1">Racemes rather lax, 3–5-flowered; peduncle 5–6 cm long.</td><td rowspan="1" colspan="1">Racemes compact, 3–10(–15)-flowered; peduncle 5.5–14 cm long.</td><td rowspan="1" colspan="1">Racemes compact, 3–15-flowered; peduncle 7–21(–30) cm long.</td></tr><tr><td rowspan="1" colspan="1">
                  <bold>Bracts</bold>
                </td><td rowspan="1" colspan="1">Bracts ovate, 6–8 mm long, membranous.</td><td rowspan="1" colspan="1">Bracts subulate, ca. 2 mm long, membranous.</td><td rowspan="1" colspan="1">Bracts longer than pedicels, membranous.</td><td rowspan="1" colspan="1">Bracts triangular, 6–7 mm long, membranous.</td></tr><tr><td rowspan="1" colspan="1">
                  <bold>Calyx</bold>
                </td><td rowspan="1" colspan="1">Calyx 9–11 × 2–4 mm; lobes subulate, 4–5 mm long.</td><td rowspan="1" colspan="1">Calyx ca. 4 × 3 mm; lobes linear, 2–3 mm long.</td><td rowspan="1" colspan="1">Calyx ca. 4–9 × 2–3.5 mm; lobes lanceolate-linear, 2.5–4.7 mm long.</td><td rowspan="1" colspan="1">Calyx 6.5–11.5 × 2–4 mm, lobes subulate, 2–8 mm long.</td></tr><tr><td rowspan="1" colspan="1">
                  <bold>Flowers</bold>
                </td><td rowspan="1" colspan="1">Corolla pale yellow to white; standard 16–18 mm long, lamina broadly ovate, 12–13 × 10–11 mm, apex emarginate to 2-lobed, margin lightly undulately entire or with irregular repand teeth; wings 12–15 mm long, lamina obovate; keel 15 mm long, beak 3 mm long.</td><td rowspan="1" colspan="1">Corolla purplish; standard ca. 11 × 3 mm, lamina elliptic; wings ca. 10 mm long, lamina oblong; keel ca. 9.5 mm long, beak ca. 1.5 mm long.</td><td rowspan="1" colspan="1">Corolla blue; standard 10 × 14 mm, lamina broadly ovate, apex rounded to 2-lobed; wings 7–11 mm long, apex rounded to emarginate; keel ca. 7–11 mm long, beak ca. 0.2–1.1 mm long.</td><td rowspan="1" colspan="1">Corolla yellow or pale yellow; standard 10–17 mm long, lamina ovate, apex emarginate; wings 8–15 mm long, lamina obovate; keel 8–13 mm long, beak 0.2–1 mm long.</td></tr><tr><td rowspan="1" colspan="1">
                  <bold>Legume</bold>
                </td><td rowspan="1" colspan="1">Legume stipitate; stipe 5–7 mm long; body 20–25 × 5–7 mm, erect, inflated and slightly flattened, sparsely white trichomes; beak 3–5 mm long.</td><td rowspan="1" colspan="1">Legume stipitate; stipe ca. 7 mm; body ca. 23 × 4 mm, inflated and slightly flattened, with dense white short trichomes; beak 3 mm long.</td><td rowspan="1" colspan="1">Legume sessile or with a stipe; body 15–20 × 7–12 mm, pendulous,<break/> inflated, with long trichomes.</td><td rowspan="1" colspan="1">Legume shortly stipitate; stipe 1–1.5 mm; body 8–12 × 3–10.5 mm, inflated.</td></tr><tr><td rowspan="1" colspan="1">
                  <bold>Distribution</bold>
                </td><td rowspan="1" colspan="1">Hubei (Shennongjia National Park)</td><td rowspan="1" colspan="1">Shaanxi</td><td rowspan="1" colspan="1">Gansu, Qinghai, Shaanxi, Sichuan, Xinjiang, Xizang, Yunnan.</td><td rowspan="1" colspan="1">Gansu, Qinghai, Sichuan, Xizang</td></tr></tbody></table></table-wrap></tp:treatment-sec></tp:taxon-treatment>
